# Supplementary material for: Phylotranscriptomics and evolution of key genes for terpene biosynthesis in Pinaceae
Source: Front Plant Sci. 2023 Feb 17;14:1114579. doi: 10.3389/fpls.2023.1114579 (PMC9982022; doi:10.3389/fpls.2023.1114579)
Supplement: Supplementary file 2 [file DataSheet_2.xlsx]

## Sheet: Table S1
Supplementary Table S1 URL links for transcriptome raw data websites.
Transcriptomes	taxon	URLs
Abies firma	Pinaceae	https://sra-pub-run-odp.s3.amazonaws.com/sra/SRR5889195/SRR5889195
Araucaria cunninghamii	Araucariaceae (outgroup)	https://sra-pub-run-odp.s3.amazonaws.com/sra/SRR5892079/SRR5892079
Cathaya argyrophylla	Pinaceae	https://sra-pub-run-odp.s3.amazonaws.com/sra/SRR6459664/SRR6459664
Cedrus deodara	Pinaceae	https://sra-pub-run-odp.s3.amazonaws.com/sra/SRR6784816/SRR6784816
Cycas panzhihuaensis	Cycadaceae (outgroup)	https://db.cngb.org/codeplot/datasets/PwRftGHfPs5qG3gE
Keteleeria evelyniana	Pinaceae	https://sra-pub-run-odp.s3.amazonaws.com/sra/SRR6784817/SRR6784817
Larix gmelinii	Pinaceae	https://sra-pub-run-odp.s3.amazonaws.com/sra/SRR6784814/SRR6784814
Picea abies	Pinaceae	https://sra-pub-run-odp.s3.amazonaws.com/sra/SRR6459652/SRR6459652
Picea smithiana	Pinaceae	https://sra-pub-run-odp.s3.amazonaws.com/sra/SRR5888789/SRR5888789
Pinus armandii	Pinaceae	https://sra-pub-run-odp.s3.amazonaws.com/sra/SRR5891578/SRR5891578
Pinus elliottii	Pinaceae	https://sra-pub-run-odp.s3.amazonaws.com/sra/SRR17023416/SRR17023416
Pinus massoniana	Pinaceae	https://sra-pub-run-odp.s3.amazonaws.com/sra/SRR17023389/SRR17023389
Pinus taeda	Pinaceae	https://sra-pub-run-odp.s3.amazonaws.com/sra/SRR17023372/SRR17023372
Platycladus orientalis	Cupressaceae (outgroup)	https://sra-pub-run-odp.s3.amazonaws.com/sra/SRR5892426/SRR5892426
Pseudolarix amabilis	Pinaceae	https://sra-pub-run-odp.s3.amazonaws.com/sra/SRR6784819/SRR6784819
Pseudotsuga menziesii	Pinaceae	https://sra-pub-run-odp.s3.amazonaws.com/sra/SRR6784820/SRR6784820
Tsuga dumosa	Pinaceae	https://sra-pub-run-odp.s3.amazonaws.com/sra/SRR6784818/SRR6784818
Tsuga longibracteata	Pinaceae	https://sra-pub-run-odp.s3.amazonaws.com/sra/SRR6784815/SRR6784815

## Sheet: Table S2
Supplementary Table S2 fossils used in the calibration.
Fossils	Divergence dated	Geological timescale
Pinus premassoniana	5.3 mya	Mid-Miocene Shengxian Formation: 5.3-11.6 mya
Cycas panzhihuaensis	324.5 mya	Carboniferous：268.9-366.0 mya

## Sheet: Table S3
Supplementary Table S3 Statistics of Trininty assembly.
Transcriptomes	Trinity genes	Trinity transcripts	N50 (based on all transcript contigs)	N50 (based on only longest isoform per gene)
Abies firma	70893	92805	1755	1522
Araucaria cunninghamii	75473	98244	1724	1566
Cathaya argyrophylla	69523	80831	1533	1456
Cedrus deodara	53856	65253	1882	1767
Keteleeria evelyniana	82199	106603	1473	1331
Larix gmelinii	48517	57386	1593	1541
Picea abies	77484	105262	1567	1375
Picea smithiana	79280	101928	1651	1489
Pinus armandii	66107	84681	1641	1542
Pinus elliottii	49603	59752	1457	1384
Pinus massoniana	66205	82165	1536	1489
Pinus taeda	77911	89931	1438	1343
Platycladus orientalis	81932	94014	1657	1471
Pseudolarix amabilis	61478	74616	1715	1639
Pseudotsuga menziesii	70169	88361	1725	1558
Tsuga dumosa	85096	113670	1481	1292
Tsuga longibracteata	78826	100302	1531	1366

## Sheet: Table S4
Supplementary Table S4 BUSCO analysis of transcriptome annotation (transcriptome) (embryophyta_odb10).
Species	Complete BUSCOs	Complete and single-copy BUSCOs	Complete and duplicated BUSCOs	Fragmented BUSCOs	Missing BUSCOs
Abies firma	1412 (87.5%)	1334 (82.7%)	78 (4.8%)	88 (5.5%)	114 (7.0%)
Araucaria cunninghamii	1343 (83.2%)	1172 (72.6%)	171 (10.6%)	137 (8.5%)	134 (8.3%)
Cathaya argyrophylla	1294 (80.2%)	1072 (66.4%)	222 (13.8%)	138 (8.6%)	182 (11.2%)
Cedrus deodara	1453 (90.1%)	1289 (79.9%)	164 (10.2%)	64 (4.0%)	97 (5.9%)
Cycas panzhihuaensis	1473 (91.3%)	1376 (85.3%)	97 (6.0%)	45 (2.8%)	96 (5.9%)
Keteleeria evelyniana	1273 (78.8%)	1145 (70.9%)	128 (7.9%)	171 (10.6%)	170 (10.6%)
Larix gmelinii	1255 (77.7%)	1122 (69.5%)	133 (8.2%)	153 (9.5%)	206 (12.8%)
Picea abies	1413 (87.5%)	1329 (82.3%)	84 (5.2%)	63 (3.9%)	138 (8.6%)
Picea smithiana	1481 (91.7%)	1371 (84.9%)	110 (6.8%)	47 (2.9%)	86 (5.4%)
Pinus armandii	1415 (87.7%)	1299 (80.5%)	116 (7.2%)	85 (5.3%)	114 (7.0%)
Pinus elliottii	1337 (82.8%)	1288 (79.8%)	49 (3.0%)	152 (9.4%)	125 (7.8%)
Pinus massoniana	1347 (83.5%)	1255 (77.8%)	92 (5.7%)	127 (7.9%)	140 (8.6%)
Pinus taeda	1359 (84.2%)	1309 (81.1%)	50 (3.1%)	128 (7.9%)	127 (7.9%)
Platycladus orientalis	1438 (89.1%)	1260 (78.1%)	178 (11.0%)	62 (3.8%)	114 (7.1%)
Pseudolarix amabilis	1397 (86.6%)	1115 (69.1%)	282 (17.5%)	96 (5.9%)	121 (7.5%)
Pseudotsuga menziesii	1452 (89.9%)	1298 (80.4%)	154 (9.5%)	61 (3.8%)	101 (6.3%)
Tsuga dumosa	1371 (85.0%)	1226 (76.0%)	145 (9.0%)	96 (5.9%)	147 (9.1%)
Tsuga longibracteata	1392 (86.2%)	1261 (78.1%)	131 (8.1%)	89 (5.5%)	133 (8.3%)

## Sheet: Table S5
Supplementary Table S5 BUSCO analysis of transcriptome annotation (protein) (embryophyta_odb10).
Species	Complete BUSCOs	Complete and single-copy BUSCOs	Complete and duplicated BUSCOs	Fragmented BUSCOs	Missing BUSCOs
Abies firma	1453 (90.0%)	974 (60.3%)	479 (29.7%)	56 (3.5%)	105 (6.5%)
Araucaria cunninghamii	1391 (86.2%)	928 (57.5%)	463 (28.7%)	93 (5.8%)	130 (8.0%)
Cathaya argyrophylla	1290 (79.9%)	914 (56.6%)	376 (23.3%)	140 (8.7%)	184 (11.4%)
Cedrus deodara	1457 (90.3%)	1037 (64.3%)	420 (26.0%)	56 (3.5%)	101 (6.2%)
Cycas panzhihuaensis	1462 (90.5%)	1366 (84.6%)	96 (5.9%)	36 (2.2%)	116 (7.3%)
Keteleeria evelyniana	1303 (80.7%)	946 (58.6%)	357 (22.1%)	144 (8.9%)	167 (10.4%)
Larix gmelinii	1252 (77.5%)	969 (60.0%)	283 (17.5%)	148 (9.2%)	214 (13.3%)
Picea abies	1388 (86.0%)	951 (58.9%)	437 (27.1%)	77 (4.8%)	149 (9.2%)				5
Picea smithiana	1453 (90.0%)	1012 (62.7%)	441 (27.3%)	53 (3.3%)	108 (6.7%)
Pinus armandii	1383 (85.7%)	1015 (62.9%)	368 (22.8%)	104 (6.4%)	127 (7.9%)
Pinus elliottii	1363 (84.5%)	907 (56.2%)	456 (28.3%)	130 (8.1%)	121 (7.4%)
Pinus massoniana	1388 (86.0%)	899 (55.7%)	489 (30.3%)	93 (5.8%)	133 (8.3%)
Pinus taeda	1396 (86.5%)	902 (55.9%)	494 (30.6%)	100 (6.2%)	118 (7.3%)
Platycladus orientalis	1426 (88.4%)	1023 (63.4%)	403 (25.0%)	65 (4.0%)	123 (7.6%)
Pseudolarix amabilis	1368 (84.8%)	945 (58.6%)	423 (26.2%)	105 (6.5%)	141 (8.7%)
Pseudotsuga menziesii	1410 (87.3%)	946 (58.6%)	464 (28.7%)	82 (5.1%)	122 (7.6%)
Tsuga dumosa	1335 (82.7%)	903 (55.9%)	432 (26.8%)	115 (7.1%)	164 (10.2%)
Tsuga longibracteata	1364 (84.5%)	961 (59.5%)	403 (25.0%)	107 (6.6%)	143 (8.9%)

## Sheet: Table S6
Supplementary Table S6 GO enrichment analysis of expansion gene families in Pinus taeda.
GO_term	Function_class	Function	No._of_Gene
GO:0000003	biological_process	reproduction	426
GO:0002376	biological_process	immune system process	101
GO:0003774	molecular_function	cytoskeletal motor activity	34
GO:0003824	molecular_function	catalytic activity	1760
GO:0005198	molecular_function	structural molecule activity	11
GO:0005215	molecular_function	transporter activity	373
GO:0005488	molecular_function	binding	1315
GO:0008152	biological_process	metabolic process	2094
GO:0009987	biological_process	cellular process	2769
GO:0016032	biological_process	viral process	4
GO:0016209	molecular_function	antioxidant activity	15
GO:0022414	biological_process	reproductive process	421
GO:0023052	biological_process	signaling	312
GO:0031386	molecular_function	protein tag	8
GO:0032501	biological_process	multicellular organismal process	736
GO:0032502	biological_process	developmental process	824
GO:0032991	cellular_component	protein-containing complex	587
GO:0040007	biological_process	growth	104
GO:0040011	biological_process	locomotion	33
GO:0043473	biological_process	pigmentation	16
GO:0044419	biological_process	biological process involved in interspecies interaction between organisms	257
GO:0045182	molecular_function	translation regulator activity	5
GO:0048511	biological_process	rhythmic process	46
GO:0050896	biological_process	response to stimulus	1351
GO:0051179	biological_process	localization	618
GO:0051703	biological_process	biological process involved in intraspecies interaction between organisms	11
GO:0060089	molecular_function	molecular transducer activity	108
GO:0060090	molecular_function	molecular adaptor activity	8
GO:0065007	biological_process	biological regulation	1350
GO:0098754	biological_process	detoxification	20
GO:0098772	molecular_function	molecular function regulator activity	73
GO:0110165	cellular_component	cellular anatomical entity	3139
GO:0140104	molecular_function	molecular carrier activity	15
GO:0140110	molecular_function	transcription regulator activity	258
GO:0140299	molecular_function	small molecule sensor activity	4
GO:0140657	molecular_function	ATP-dependent activity	240

## Sheet: Table S7
Supplementary Table S7 GO enrichment analysis of contraction gene families in Pinus taeda.
GO_term	Function_class	Function	No._of_Gene
GO:0000003	biological_process	reproduction	97
GO:0002376	biological_process	immune system process	28
GO:0003774	molecular_function	cytoskeletal motor activity	11
GO:0003824	molecular_function	catalytic activity	512
GO:0005198	molecular_function	structural molecule activity	9
GO:0005215	molecular_function	transporter activity	115
GO:0005488	molecular_function	binding	338
GO:0008152	biological_process	metabolic process	552
GO:0009987	biological_process	cellular process	715
GO:0016032	biological_process	viral process	1
GO:0016209	molecular_function	antioxidant activity	4
GO:0022414	biological_process	reproductive process	97
GO:0023052	biological_process	signaling	104
GO:0032501	biological_process	multicellular organismal process	176
GO:0032502	biological_process	developmental process	204
GO:0032991	cellular_component	protein-containing complex	122
GO:0040007	biological_process	growth	37
GO:0040011	biological_process	locomotion	7
GO:0043473	biological_process	pigmentation	1
GO:0044183	molecular_function	protein folding chaperone	2
GO:0044419	biological_process	biological process involved in interspecies interaction between organisms	101
GO:0048511	biological_process	rhythmic process	4
GO:0050896	biological_process	response to stimulus	335
GO:0051179	biological_process	localization	175
GO:0051703	biological_process	biological process involved in intraspecies interaction between organisms	11
GO:0060089	molecular_function	molecular transducer activity	24
GO:0060090	molecular_function	molecular adaptor activity	4
GO:0065007	biological_process	biological regulation	361
GO:0098754	biological_process	detoxification	10
GO:0098772	molecular_function	molecular function regulator activity	15
GO:0110165	cellular_component	cellular anatomical entity	837
GO:0140110	molecular_function	transcription regulator activity	58
GO:0140299	molecular_function	small molecule sensor activity	4
GO:0140657	molecular_function	ATP-dependent activity	56
